# Supplementary material for: Longitudinal Analysis of Vaginal Microbiome Dynamics in Women with Recurrent Bacterial Vaginosis: Recognition of the Conversion Process
Source: PLoS One. 2013 Dec 20;8(12):e82599. doi: 10.1371/journal.pone.0082599 (PMC3869700; doi:10.1371/journal.pone.0082599)
Supplement: Table S1 — Characteristics of recurrent bacterial vaginosis patients. (XLSX) [file pone.0082599.s002.xlsx]

## Sheet: Table S1
Table S1. Characteristics of recurrent bacterial vaginosis patients
Patient	Visit	Day	Status		Symptoms	pH	Amine test	Clue cells	Nugent score	Candida culture
P1	PreAd	-277	BV	P1-aBV1	Discharge, odor	6	+	>20%	10	neg
	PreAd	-259	Remission	P1-post1	Asymptomatic	4.4	-	-	0	neg
	PreAd	-221	Remission		Asymptomatic	4.2	-	-	2	neg
	Admission	0	BV	P1-aBV2	Discharge, odor	6	+	>20%	9	neg
	2	10	Remission	P1-post2	Asymptomatic	4.7	-	-	0	neg
	3	38	Remission		Asymptomatic	4.6	-	<20%	0	neg
	4	66	Remission		Asymptomatic	4.3	-	0	?	neg
	5	94	BV	P1-aBV3	Asymptomatic	5.5	+	>20%	10	neg
	PostAd	1015	BV	P1-aBV4	Discharge	5.5	+	<20%	8	neg
	PostAd	1039	Remission		Asymptomatic	4.4	-	-	0	neg
P2	Admission	0	BV	P2-aBV1	Discharge, odor	4.7	+	<20%	9	C. albicans
	2	7	Remission	P2-post1	Asymptomatic	4.3	-	-	0	C. albicans
	3	35	BV	P2-aBV2	Asymptomatic	5	+/-	>20%	8	C. albicans
	n/a	41	Remission	P2-post2	n/a	n/a	n/a	n/a	n/a	n/a
P3	Admission	0	BV	P3-aBV	Discharge , odor	5.5	+	>20%	10	neg
	2	21	Remission	P3-post	Asymptomatic	4.2	-	-	0	neg
	3	63	Remission		Asymptomatic	4	-	-	0	C. parapsilosis
	4	91	Remission		Asymptomatic	4.2	-	-	0	C. parapsilosis
	5	119	Remission		Asymptomatic	4.3	-	-	0	C. parapsilosis
	6	147	Remission		Pruritus	4.2	-	-	0	C. parapsilosis
	7	175	Remission		Asymptomatic	4.2	-	-	0	C. parapsilosis
P4	Admission	0	BV	P4-aBV	Itching, homogenous discharge, odor	5	+	>20%	9	neg
	2	7	Remission	P4-post	Asymptomatic	4.2	-	-	0	neg
	3	35	Dropped due to pregnancy	n/a	n/a	n/a	n/a	n/a	n/a	n/a
P5	Admission	0	BV	P5-aBV	discharge, odor	5	+	>20%	8	neg
	2	21	Remission	P5-post1	Asymptomatic	4.1	-	-	4	neg
	3	77	BV*	P5-iBV	itching, discharge	4.7	+	>20%	4	C. albicans
* Amsel positive but only an intermediate Nugent score of 4

## Sheet: Table S2
Table S2. Primers and programs used for PB-qPCR
Target		Forward Primer(s)			Reverse Primer(s)			PCR Program
		mM	Name	Sequence	mM	Name	Sequence
Gardnerella		0.3	GarNocL	TTGTAGGCGGTTCGTCGC	0.3	Actino16SR	TCCTCCGAGTTGACCCCGG	40X (30s 30s 60s @ 94C 59C 72C)
Enterococcus		0.3	EntcL	GGCTCAACCGGGGAGGGT	0.3	EntcR	CCTRCAATCCGAACTGAGAGAA	45X (30s 30s 30s @ 94C 59C 72C)
cytolysin gene		0.3	CylL-LF	GTGTAGTTCCTAGTTTTGAAGAAC	0.3	CylL-LR	GACACAACTACAGTTACTCCAG	45X (30s 30s 30s @ 94C 54C 72C)
All other qPCR primers and LB-blockers are described in (1). All programs initiated with 95°C 1 min and ended with 72°C 5 min.
Reference:
1	Lambert J, Kalra A, Dodge CT, John S, Sobel JD, et al. (2013) Novel PCR-based methods enhance characterization of vaginal microbiota in a bacterial vaginosis patient before and after treatment. Appl Environ Microbiol 79: 4181-4185. doi:10.1128/AEM.01160-13.

## Sheet: Table S3
Table S3. Percent compositions of vaginal microbiota in acute BV (Visit 1) versus post-treatment Visit 2 identified by PB-primer target groups
	P1-aBV1	P1-post1	P1-aBV2	P1-post2	P1-aBV3a	P1-aBV3b		P2-aBV1	P2-post	P2-aBV2		P3-aBV	P3-post		P4-aBV	P4-post		P5-aBV	P5-post	P5-iBV
1.Lactobacillaceae	0.606057	97.5595	0.578731	99.7964	29.2604	12.9714		17.817	99.6915	15.8284		21.2903	99.5669		33.241	99.6007		6.59713	93.1286	96.5252
2.Actinobacteridae	56.8955	1.9988	54.0462	0.0128158	30.0026	59.5161		66.2176	0.287795	79.3007		6.55306	0.000977648		4.47047	0.0951223		2.56058	3.64681	1.76127
3.Bacteroidaceae/uc Prevotellaceae	0.0137763	0.00158911	20.7131	1.64039e-05	15.3399	5.66248		0.000700131	3.8294e-06	0.00790901		0.679429	0.000277204		59.9914	0.0188076		37.7848	0.0532853	0.420844
4.Fusobacteria	13.8911	0.036201	14.8279	0.00914421	21.2467	16.9694		0.0488338	0.00082741	0.353718		0.000185173	1.537e-05		0.277476	3.73055e-05		15.4233	0.00101582	0.255018
5.uc Clostridiales (BVAB2&3 subset)	3.04298	0.000538945	5.01606	0.000429508	2.82597	2.92197		1.89303	0.00101995	0.000833799		3.52707	0.00103146		1.57485	0.210064		17.1536	0.0092543	0.57486
6. Mycoplasmatales	0.0387902	0.0423924	9.5333e-05	0.125417	0.119996	0.151352		0.0362081	0.00666143	2.62871		4.80026	0.0630432		0.4448	0.0752303		8.53159	3.0649	0.400032
7.Streptococcus	0.0486487	0.0865741	0.0313223	0.0364979	0.00454419	0.00777586		0.0369241	0.00297461	0.0670425		0.213624	0.0103146		2.68e-06	3.17819e-08		11.949	0.0961486	0.0627896
8.Coriobacteridae	2.28889	0.00447188	2.08513	0.000296263	0.841036	1.08398		0.157343	9.89898e-05	1.19733
9.Lachnospiraceae uc & incertae sedis, Clostridium IVa, Roseburia	0.267246	0.000263498	0.000186217	1.64039e-05	0.000140894	0.0701223		6.58353	0.00528758	0.0206001		0.0026703	0.000128932
10.Mobiluncus	3.18694e-05	0.000263498	0.294746	1.64039e-05	0.261187	0.520013		0.0722193	0.000718461	0.00713222		62.9049	0.355972
11.Cross-family Clostridia	0.146666	0.00324677	0.0451276	0.000805043	0.057957	0.0617469		4.75348e-05	3.8294e-06	0.0182924
12.Clostridiales Incertae Sedis XII	0.00126282	0.000263498	0.00377755	0.000649999	0.00285813	0.00489074		4.75348e-05	3.8294e-06	3.80148e-05		0.0142327	0.000687209
13. Peptostreptococcaceae**	0.00216363	0.000263498	0.0016908	1.64039e-05	7.213e-05	0.00393824		5.15554e-05	2.09461e-06	2.07934e-05		0.0142327	0.000687209
14.Megasphaera/Dialister/ Veillonella	5.99679	0.0228611	2.04292	0.0014232	0.0165785	0.0283686		7.13556	0.00298957	0.5548
15.Staphylococcus	0.000164826	0.0116327	0.0114781	0.0120666	0.000373051	0.000638351		0.000819879	6.60494e-05	0.000655677
16.Betaproteobacteria	3.18694e-05	0.000526996	9.5333e-05	1.64039e-05	7.213e-05	0.000246853		4.75348e-05	3.8294e-06	0.000286379
17.Enterobacteriales, Pasteurellales, Pseudomonadaceae	3.18694e-05	0.000263498	0.284433	1.64039e-05	7.213e-05	0.000123426		4.75348e-05	3.8294e-06	0.00051492
Data is represented in Fig. 2, along with abbreviations.

## Sheet: Table S4
Table S4. Percent compositions of recurrent BV patients of groups targeted by PB-qPCR
Days by Patient
P1	Lactobacillaceae	Actinobacteridae	Mobiluncus	Bacteroidaceae/uc Prevotellaceae	Fusobacteria	Lachnospiraceae group	uc Clostridiales (BVAB2&3 subset)	Cross-family Clostridia	Peptostreptococcaceae	Streptococcus	Mycoplasmatales	Coriobacteridae
0	0.578731	54.0462	0.294746	20.7131	14.8279	0.000186217	5.01606	0.00377755	0.0016908	0.0313223	9.5333e-05	2.08513
10	99.7964	0.0128158	1.64039e-05	1.64039e-05	0.00914421	1.64039e-05	0.000429508	0.000649999	1.64039e-05	0.0364979	0.125417	0.000296263
14	99.9371	0.00222364	1.26534e-05	0.00850518	0.011223	1.26534e-05	1.26534e-05	1.26534e-05	1.26534e-05	0.00415737	0.0305358	1.26534e-05
28	99.7797	0.00652554	3.63572e-05	0.0117207	0.0161842	3.63572e-05	3.63572e-05	0.00144064	0.000644821	0.0119454	0.153292	0.00270865
29	99.0507	0.043128	0.0003275	0.0182567	0.212615	0.0003275	0.0003275	0.0003275	0.00580845	0.107602	0.483689	0.0003275
30	99.7847	0.0103858	0.00496982	0.0201576	0.0328941	0.00012127	0.00106391	0.00246006	6.20839e-05	0.00391129	0.118965	0.00597337
33	87.2345	11.9164	0.00326047	0.0639849	0.042073	7.95599e-05	0.00357731	0.00161393	0.000722383	0.0133823	0.361367	0.333818
34	96.9999	1.03766	0.141882	0.0144999	1.12589	0.00346212	0.00177242	0.0702316	0.00177242	0.00177242	0.195117	0.0661482
35	87.7965	0.551411	1.5327	0.156637	1.42989	0.0373999	0.0191467	0.758685	0.0191467	1.20624	2.85954	0.0520296
36	99.2439	0.0889014	0.0250947	0.0134214	0.0710598	0.000313488	0.000313488	0.0124219	0.000313488	0.0197498	0.456156	0.00463332
37	99.3456	0.0329882	0.00717709	0.00719125	0.040789	8.96576e-05	0.000183381	0.00355266	0.00159014	0.00564843	0.532282	0.00535405
38	99.2535	0.132047	0.0188339	0.16506	0.157242	0.000235277	0.00273789	0.00932278	0.000235277	0.0773018	0.000235277	0.0621049
39	99.7056	0.0313855	0.00405649	0.00674492	0.0240798	5.06744e-05	0.000145312	0.00200796	0.000898747	0.0166494	0.189679	0.000908904
40	99.5431	0.0384006	0.00915503	0.0108087	0.0327003	0.000114366	0.000742449	0.00453174	0.00202837	0.0375759	0.299531	0.00147207
41	99.1382	0.021191	5.0386e-05	0.00533772	0.00738954	5.0386e-05	0.000103057	0.00199653	5.0386e-05	0.578136	0.217236	0.00338408
42	99.5456	0.00260759	0.00031465	0.00257411	0.0159957	0.00031465	0.00064357	0.012468	0.00031465	0.103381	0.284404	0.000167297
43	99.2988	0.060113	5.0798e-05	0.0122232	0.0339497	5.0798e-05	0.000566248	0.00201286	0.00090094	0.01669	0.555066	0.00161715
44	99.5943	0.187827	2.18148e-05	0.00555742	0.0290497	2.18148e-05	0.000353724	0.000864405	0.000386901	0.0071674	0.157149	0.00294506
61	94.8695	1.61648	0.0133342	0.70035	0.526063	0.000325374	0.0255883	0.00660045	0.0169819	1.56942	0.354227	0.0242646
62	96.6525	0.758619	0.00358898	1.2046	0.22529	8.75761e-05	0.0765483	0.0121959	0.0674078	0.0804992	0.441442	0.0117532
63	94.1242	1.85877	0.0110926	1.34235	0.520882	0.00013857	0.0885324	0.0350246	0.0223378	0.965833	0.752408	0.024666
64	94.6264	1.3755	0.00255221	0.0590164	0.155626	0.000133224	0.00185538	0.00583291	0.000827491	3.40752	0.316265	0.00688718
65	99.7805	0.0176858	0.00250484	0.0213348	0.0137283	3.12909e-05	0.000424578	0.00123989	0.000554967	0.0102808	0.138983	0.000838049
66	98.0465	0.056471	0.0594337	0.367219	0.13735	0.000742457	0.000742457	0.0294197	0.000742457	1.03898	0.000742457	0.0204424
67	99.5916	0.100248	0.00476976	0.0436303	0.0287279	5.95848e-05	0.00145818	0.00236103	0.00105678	0.019577	0.186562	0.00475684
68	99.5489	0.0994372	0.00525795	0.0329538	0.0423338	6.56833e-05	0.00386962	0.00260269	6.56833e-05	0.0215807	0.189497	0.00751187
69	94.4499	5.04527	0.0128492	0.0436033	0.0264391	0.000313537	0.000328308	0.00636033	0.00284683	0.0101124	0.291969	0.0233819
70	83.2233	5.26191	0.0194589	0.0572532	0.0403313	0.000474825	0.000497193	0.00963217	0.00431128	10.5182	0.494363	0.0174948
71	98.565	0.12899	0.0123185	0.85454	0.0306104	0.000300588	0.000314748	0.00609765	0.000153885	0.0505599	0.185914	0.00358926
80	4.78559	7.70025	0.0821194	57.0801	28.2426	3.93472e-05	1.26658	0.000798186	0.0264473	0.00820141	0.0199075	0.211741
81	5.33288	9.95891	0.228962	53.1355	29.448	0.000151479	0.460412	0.00307285	0.0214966	0.0254792	0.0302397	0.35074
82	4.44421	7.91991	0.145105	58.873	25.7521	9.35043e-05	1.5694	0.0018968	0.0107241	0.0157278	0.0291688	0.371219
83	3.41541	5.67916	0.427291	48.4375	35.1859	3.4602e-05	4.60414	0.000701927	0.0498065	0.00582017	0.0215612	0.392843
89	29.2604	30.0026	0.261187	15.3399	21.2467	0.000140894	2.82597	0.00285813	7.213e-05	0.00454419	0.119996	0.841036
94	12.9714	59.5161	0.520013	5.66248	16.9694	0.0701223	2.92197	0.00489074	0.00393824	0.00777586	0.151352	1.08398
P2	Lactobacillaceae	Actinobacteridae	Mobiluncus	Bacteroidaceae/uc Prevotellaceae	Fusobacteria	Lachnospiraceae group	uc Clostridiales (BVAB2&3 subset)	Cross-family Clostridia	Peptostreptococcaceae	Streptococcus	Mycoplasmatales	Coriobacteridae
0	17.817	66.2176	0.0722193	0.000700131	0.0488338	6.58353	1.89303	4.75348e-05	5.15554e-05	0.0369241	0.0362081	0.157343
7	99.6915	0.287795	0.000718461	3.8294e-06	0.00082741	0.00528758	0.00101995	3.8294e-06	2.09461e-06	0.00297461	0.00666143	9.89898e-05
8	99.7302	0.233284	0.00126846	6.94198e-06	0.00194732	0.00539945	0.000713514	0.000267898	7.33273e-06	0.00894258	0.0131494	0.000174769
9	94.1647	3.67407	0.013258	7.20016e-05	1.26547	0.0280363	0.000223104	0.00280009	3.86525e-05	0.595803	0.234823	0.00137002
10	95.1248	4.04192	0.00581608	3.49104e-05	0.0287994	0.0120217	0.000913146	0.00122836	3.36217e-05	0.547733	0.223316	0.000801342
11	99.3348	0.555005	0.00176876	8.89414e-06	0.00343677	0.00445522	7.08281e-05	0.000373563	1.02249e-05	0.0571446	0.0385834	0.000243701
12	99.8493	0.122782	0.000332938	1.77456e-06	0.00106542	0.000623399	1.85985e-05	1.77456e-06	1.92466e-06	0.0023472	0.0231811	1.77456e-06
13	99.93	0.0119529	0.000751337	4.00463e-06	0.00203595	0.00101445	0.000104843	4.00463e-06	4.34334e-06	0.0311735	0.0219066	4.00463e-06
14	99.8919	0.0483495	0.000604367	3.22128e-06	0.00145571	0.000557917	5.92095e-05	3.22128e-06	3.49374e-06	0.00426077	0.052212	3.22128e-06
15	99.8549	0.0484409	0.000766727	4.08665e-06	0.00140944	0.000799373	0.00010192	4.08665e-06	4.43231e-06	0.0054054	0.0872284	4.08665e-06
21	56.0361	42.2992	0.00169977	0.000720127	0.936587	0.00335668	0.0380115	9.05978e-06	0.00199317	0.0407611	0.49376	0.0608251
22	40.3284	53.191	0.00246574	0.00559431	2.64247	0.00665074	0.351308	0.00396228	0.00487079	0.0173834	2.90071	0.291153
23	39.5414	41.2705	0.00167917	0.00212238	5.88527	0.00871029	1.80028	0.00307976	0.00770798	0.0118381	10.8531	0.276834
24	6.09642	63.5086	0.00261627	0.00338407	5.52926	0.00721959	5.0577	0.00355061	0.00248844	0.0184446	19.1898	0.331527
25	4.25096	66.701	0.00350106	0.00625698	10.3907	0.0107465	8.87035	0.00566745	0.00441877	0.0347	8.86241	0.479167
26	1.79642	73.2743	0.00350389	0.0021646	13.3456	0.00966899	5.16835	0.00384284	0.000394351	0.0531629	6.06905	0.146266
27	6.14278	75.1637	0.00363918	0.00174385	12.7549	0.0120529	2.55573	0.00264514	2.63272e-05	0.0256561	2.90768	0.195124
28	12.8795	54.8023	0.0140064	0.00322489	4.17549	0.0113492	0.824227	0.0569003	2.41396e-05	0.0294392	5.33136	0.433673
29	12.3963	84.6039	0.00159333	0.00112193	1.13452	0.00628571	0.116652	0.000272434	3.77554e-05	0.0569551	1.3018	0.31039
30	30.6794	67.1186	0.0244716	0.00152124	0.805488	0.0121595	0.0705022	0.00109361	3.69741e-05	0.142364	0.706319	0.288371
31	43.0226	56.0421	0.00708278	0.000444136	0.463759	0.00260132	0.039229	0.00034219	1.15692e-05	0.0417894	0.124628	0.183981
32	90.9273	8.83158	0.00233108	0.000228771	0.0317457	0.00302998	0.000692748	1.24247e-05	1.34756e-05	0.016434	0.0971376	0.048031
33	70.2351	29.5137	0.00114972	0.000183251	0.0213867	0.00133333	0.000169587	0.000196584	6.64633e-06	0.00810549	0.122329	0.0556287
34	63.6365	35.6428	0.00105641	0.00245279	0.0660743	0.00284941	0.00736771	0.000180629	0.000163968	0.0643012	0.369601	0.141826
35	15.8284	79.3007	0.00713222	0.00790901	0.353718	0.0206001	0.000833799	3.80148e-05	2.07934e-05	0.0670425	2.62871	1.19733
P3	Lactobacillaceae	Actinobacteridae	Mobiluncus	Bacteroidaceae/uc Prevotellaceae	Fusobacteria	Lachnospiraceae group	uc Clostridiales (BVAB2&3 subset)	Cross-family Clostridia	Peptostreptococcaceae	Streptococcus	Mycoplasmatales	Coriobacteridae
0	21.2903	6.55306	62.9049	0.679429	0.000185173	0.0026703	3.52707	0.0142327	0.0142327	0.213624	4.80026
21	99.5669	0.000977648	0.355972	0.000277204	1.537e-05	0.000128932	0.00103146	0.000687209	0.000687209	0.0103146	0.0630432
63	86.5989	0.666934	0.095074	0.0383507	0.000915448	0.0178375	0.1427	0.095074	0.095074	1.427	10.8221
66	99.9603	0.00191145	0.000376902	0.000152033	1.07248e-05	7.07132e-05	0.000565706	0.000376902	0.000376902	0.00565706	0.0302426
67	99.9923	0.00051638	0.00376631	8.05827e-06	2.54746e-07	1.08824e-05	2.99843e-05	0.000751261	1.9977e-05	0.000299843	0.00225709
69	99.9207	0.000453319	0.000156914	6.32955e-05	1.33058e-06	7.91146e-05	0.000235518	0.000156914	0.000156914	0.00235518	0.0756359
70	99.9831	0.0040967	0.000133426	5.38209e-05	3.82213e-06	8.50792e-06	0.000200264	0.000133426	0.000133426	0.00200264	0.0100875
71	99.9958	0.00126986	4.3034e-05	1.73589e-05	4.92248e-06	1.09679e-05	6.45914e-05	4.3034e-05	4.3034e-05	0.000645914	0.00209761
72	99.9868	0.000641363	0.000110781	4.46864e-05	1.55134e-06	0.000196701	0.000166275	0.000110781	0.000110781	0.00166275	0.0101628
74	99.5849	0.00321383	0.000566252	0.000228413	4.11696e-06	0.000457355	0.000849909	0.0517703	0.000566252	0.00849909	0.348899
75	99.9537	0.00296082	9.70718e-05	3.91565e-05	2.36832e-06	4.72515e-05	0.000145699	0.00667359	9.70718e-05	0.00145699	0.0347471
76	99.9724	0.000871927	6.84999e-05	2.76313e-05	5.76985e-07	1.28518e-05	0.000102814	0.00176537	6.84999e-05	0.00102814	0.0236244
77	99.9951	0.00238254	4.72285e-05	1.90509e-05	9.49099e-07	2.94058e-05	7.08871e-05	4.72285e-05	4.72285e-05	0.000708871	0.0015752
81	99.9514	0.00254879	0.000141916	5.72459e-05	0.00432482	2.6626e-05	0.000213008	0.0346118	0.000141916	0.00213008	0.00439394
82	99.9844	0.00687692	8.1878e-05	3.30277e-05	5.24255e-07	1.53617e-05	0.000122894	0.00634248	8.1878e-05	0.00122894	0.000788349
83	99.9533	0.0154116	0.000184712	7.45087e-05	2.24394e-05	0.000199055	0.000277242	0.0118842	0.000184712	0.00277242	0.0157302
85	99.9949	0.000386103	4.33685e-05	1.74938e-05	7.36094e-06	8.13667e-06	6.50934e-05	4.33685e-05	4.33685e-05	0.000650934	0.00386189
86	99.9621	0.0016665	0.000134436	5.42283e-05	1.99607e-05	0.000106315	0.00020178	0.000134436	0.000134436	0.0020178	0.0334211
87	99.9686	0.000846075	4.64897e-05	1.87529e-05	8.88541e-05	8.72227e-06	6.97782e-05	4.64897e-05	4.64897e-05	0.000697782	0.0295101
88	99.957	0.00147441	0.000100132	4.03909e-05	4.60422e-05	2.51638e-05	0.000150292	0.000100132	0.000100132	0.00150292	0.0394822
89	99.9935	0.000451852	3.7429e-05	1.5098e-05	1.25679e-05	1.35595e-05	5.61786e-05	3.7429e-05	3.7429e-05	0.000561786	0.00524718
90	99.9872	0.000708997	7.75559e-05	3.12843e-05	6.69858e-06	1.48147e-05	0.000116407	7.75559e-05	7.75559e-05	0.00116407	0.0105538
91	99.7649	0.0657812	0.00218541	0.000881546	0.000331062	0.000977693	0.00328017	0.00218541	0.00218541	0.0328017	0.124537
92	99.9848	0.00184265	9.41375e-05	3.79729e-05	1.44527e-05	2.43323e-05	0.000141295	9.41375e-05	9.41375e-05	0.00141295	0.0114575
93	99.9831	0.00155395	6.05167e-05	2.4411e-05	7.10995e-06	3.20517e-05	9.08318e-05	6.05167e-05	6.05167e-05	0.00312993	0.0118574
94	99.956	0.00319282	0.000108201	4.36458e-05	2.17076e-05	5.39397e-06	0.000162403	0.00282576	0.000108201	0.00162403	0.035954
95	99.906	0.00122365	4.61019e-05	1.85964e-05	6.20203e-07	0.000179954	6.91961e-05	0.00462486	4.61019e-05	0.00545437	0.0823085
96	95.2397	0.000700853	3.51012e-05	1.4159e-05	1.71415e-05	6.58559e-06	5.26847e-05	3.51012e-05	3.51012e-05	0.000526847	4.75883
97	99.9227	0.0147996	0.000160609	6.47859e-05	4.68622e-05	5.16272e-05	0.000241064	0.000160609	0.000160609	0.00241064	0.0592269
99	99.8913	0.00680011	0.000137501	5.54648e-05	7.88408e-05	6.95172e-06	0.000206381	0.000137501	0.000137501	0.00206381	0.0990485
100	99.9906	0.00118401	2.78789e-05	1.12457e-05	3.16239e-05	5.79439e-06	4.18444e-05	2.78789e-05	2.78789e-05	0.00331366	0.00474241
101	99.9544	0.00230222	7.06442e-05	2.84963e-05	3.1838e-05	3.02983e-05	0.000106033	7.06442e-05	7.06442e-05	0.00704401	0.0358724
102	99.8811	0.00274397	0.00031026	0.000125152	9.37626e-06	0.000250593	0.000465681	0.0297133	0.00031026	0.0242139	0.060791
103	99.9191	0.00136856	9.48077e-05	3.82432e-05	1.24801e-05	6.74694e-05	0.0001423	9.48077e-05	9.48077e-05	0.00915237	0.0698358
107	98.752	0.0570464	0.00164923	0.000665261	0.000301296	0.00290783	0.00247539	0.0923192	0.00164923	0.232593	0.856362
108	99.9675	0.000675533	4.64892e-05	1.87527e-05	8.36621e-05	8.72218e-06	6.97774e-05	0.000651048	4.64892e-05	0.00348035	0.0273941
109	99.8745	0.00083207	0.000148558	5.9925e-05	1.4497e-06	0.000128732	0.000222977	0.000148558	0.000148558	0.11168	0.012099
110	99.8291	0.00226094	0.000422817	0.000170555	2.95319e-06	0.000113999	0.000634623	0.000422817	0.000422817	0.0835652	0.082845
111	99.9411	0.00081245	0.000189035	7.62523e-05	8.5337e-06	0.000119366	0.00028373	0.000189035	0.000189035	0.0265369	0.0305245
112	99.9681	0.00154579	0.00012636	5.09708e-05	0.000341967	0.000224364	0.000189659	0.00012636	0.00012636	0.00890803	0.0202529
114	99.9507	0.0154954	9.70689e-05	3.91554e-05	1.61482e-05	4.52977e-05	0.000145694	9.70689e-05	9.70689e-05	0.00145694	0.0317785
115	84.9472	0.00399731	0.000177709	7.16837e-05	0.664114	3.33412e-05	0.00026673	0.000177709	0.000177709	0.0026673	14.3811
116	93.1308	0.00180293	5.68078e-05	2.2915e-05	1.1397e-05	7.35023e-05	8.5265e-05	5.68078e-05	5.68078e-05	0.00703899	6.85997
117	97.8154	0.0042712	0.00016092	6.49116e-05	0.0454848	0.000136533	0.000241532	0.00016092	0.00016092	0.0831899	2.05075
118	79.4009	0.002281	0.000112738	4.54758e-05	12.347	3.1484e-05	0.000169212	0.000112738	0.000112738	0.00965075	8.23958
119	98.6196	0.00512983	7.64951e-05	3.08564e-05	0.412985	1.43518e-05	0.000114814	7.64951e-05	7.64951e-05	0.00114814	0.96076
120	94.9167	0.00436207	6.81319e-05	2.74828e-05	0.0616669	9.31122e-07	0.000102262	6.81319e-05	6.81319e-05	0.00102262	5.01587
121	98.5832	0.00099552	0.000303864	0.000122572	0.0319164	5.70101e-05	0.000456081	0.000303864	0.000303864	0.00456081	1.37779
122	92.6573	0.00164658	0.000417547	0.000168429	0.0031654	7.83391e-05	0.000626713	0.000417547	0.000417547	0.00626713	7.32947
123	93.1727	0.0152563	0.000373783	0.000150776	0.000217207	3.89956e-05	0.000561025	0.000373783	0.000373783	0.00561025	6.80439
124	33.8243	0.0287086	0.00458005	0.00184749	0.000271998	0.00114293	0.00687437	0.00458005	0.00458005	0.0687437	66.0544
125	90.0106	0.00695439	0.000113774	4.58938e-05	1.9473e-06	1.55489e-06	0.000170768	0.000646746	0.000113774	0.00679109	9.97453
126	74.4802	0.0748093	0.000538534	0.000217232	4.46839e-05	0.000157984	0.000808306	0.000538534	0.000538534	0.00808306	25.434
127	75.5065	0.0328957	0.000744404	0.000300276	6.48347e-06	0.000139663	0.0011173	0.0130606	0.000744404	0.011173	24.4334
130	71.0315	0.16824	0.00282627	0.00114005	6.32118e-05	0.000530257	0.00424206	0.00282627	0.00282627	0.0424206	28.7434
131	97.0855	0.0644636	0.000363236	0.000146521	7.10683e-06	6.81493e-05	0.000545194	0.000363236	0.000363236	0.00545194	2.84272
P4	Lactobacillaceae	Actinobacteridae	Mobiluncus	Bacteroidaceae/uc Prevotellaceae	Fusobacteria	Lachnospiraceae group	uc Clostridiales (BVAB2&3 subset)	Cross-family Clostridia	Peptostreptococcaceae	Streptococcus	Mycoplasmatales	Coriobacteridae
0	13.2422	1.7809		3.04986	0.314991		0.226302			0.000295139	81.3855
7	99.8289	0.0953401		0.000125592	2.37022e-05		0.000125592			0.000125592	0.0754026
8	78.3053	0.0294126		0.000112114	0.000426241		0.000112114			21.5973	0.0673107
9	91.5547	0.00563826		0.000610988	0.00326759		0.000610988			8.06831	0.366822
11	99.408	0.00855101		0.000959595	0.00447715		0.000959595			0.000959595	0.576117
12	99.0874	0.13767		0.00116246	0.0735441		0.00116246			0.00116246	0.697914
17	91.8799	0.331845		0.012599	0.186282		0.012599			0.012599	7.56415
18	92.6465	0.00916488		9.6285e-05	0.00103296		9.6285e-05			7.28527	0.0578071
19	99.9602	0.00470672		5.78726e-05	0.000155347		5.78726e-05			5.78726e-05	0.0347453
20	89.1989	0.00151997		0.000156297	0.000744313		0.000156297			10.7047	0.0938366
22	99.9855	0.000604858		2.27646e-05	0.000109899		2.27646e-05			2.27646e-05	0.0136673
23	99.861	0.0806406		9.61286e-05	0.000353204		9.61286e-05			9.61286e-05	0.0577132
24	99.9399	0.00691363		8.72666e-05	0.000553533		8.72666e-05			8.72666e-05	0.0523927
25	99.9556	0.00743875		6.11859e-05	2.46311e-05		6.11859e-05			6.11859e-05	0.0367345
26	99.8088	0.00862513		0.000294862	0.00463584		0.000294862			0.000294862	0.177028
27	99.8163	0.00673031		0.000288787	0.00268446		0.000288787			0.000288787	0.17338
29	97.9279	0.00309081		2.1533e-05	0.000398796		2.1533e-05			2.05561	0.0129279
30	82.7383	0.011359		6.88085e-05	0.00255633		6.88085e-05			17.2064	0.0413109
31	99.8429	0.0152693		0.000229548	0.00332518		0.000229548			0.000229548	0.137815
32	99.7816	0.0234274		0.000322718	0.000296689		0.000322718			0.000322718	0.193752
33	99.9843	0.00489786		1.77158e-05	7.3101e-05		1.77158e-05			1.77158e-05	0.0106361
34	99.7355	0.0223971		0.000397526	0.00229174		0.000397526			0.000397526	0.238665
36	52.091	0.227513		0.000859685	0.0511484		0.000859685			47.1125	0.516133
Depicted in Fig. 4.
Groups defined in Lambert J, Kalra A, Dodge CT, John S, Sobel JD, Akins RA. (2013) Novel PCR-based methods enhance characterization of vaginal microbiota in a bacterial vaginosis patient before and after treatment. Appl Environ Microbiol 79: 4181-4185. doi:10.1128/AEM.01160-13.
